# Supplementary material for: Semisynthesis, Structure Elucidation and Anti-Mycobacterium marinum Activity of a Series of Marine-Derived 14-Membered Resorcylic Acid Lactones with Interesting Ketal Groups
Source: Mar Drugs. 2024 Sep 25;22(10):431. doi: 10.3390/md22100431 (PMC11509596; doi:10.3390/md22100431)
Supplement: Supplementary file 1 [file marinedrugs-22-00431-s001.zip]

Archive with 1 entries (1 files):
- marinedrugs-3223680-supplementary.pdf
